# Supplementary material for: Identification of hub genes and immune-related pathways in acute myeloid leukemia: insights from bioinformatics and experimental validation
Source: Front Immunol. 2025 Jan 10;15:1511824. doi: 10.3389/fimmu.2024.1511824 (PMC11757261; doi:10.3389/fimmu.2024.1511824)
Supplement: Supplementary file 6 [file Table1.xls]

## Sheet: Sheet1
Supplementary Table1(S1) 728 kinds of immune cell GWAS ID
GWAS ID
ebi-a-GCST90001391
ebi-a-GCST90001392
ebi-a-GCST90001393
ebi-a-GCST90001394
ebi-a-GCST90001395
ebi-a-GCST90001396
ebi-a-GCST90001397
ebi-a-GCST90001398
ebi-a-GCST90001399
ebi-a-GCST90001400
ebi-a-GCST90001401
ebi-a-GCST90001402
ebi-a-GCST90001403
ebi-a-GCST90001404
ebi-a-GCST90001405
ebi-a-GCST90001406
ebi-a-GCST90001407
ebi-a-GCST90001408
ebi-a-GCST90001409
ebi-a-GCST90001410
ebi-a-GCST90001411
ebi-a-GCST90001412
ebi-a-GCST90001413
ebi-a-GCST90001414
ebi-a-GCST90001415
ebi-a-GCST90001416
ebi-a-GCST90001417
ebi-a-GCST90001418
ebi-a-GCST90001419
ebi-a-GCST90001420
ebi-a-GCST90001421
ebi-a-GCST90001422
ebi-a-GCST90001423
ebi-a-GCST90001424
ebi-a-GCST90001425
ebi-a-GCST90001426
ebi-a-GCST90001427
ebi-a-GCST90001428
ebi-a-GCST90001429
ebi-a-GCST90001430
ebi-a-GCST90001431
ebi-a-GCST90001432
ebi-a-GCST90001433
ebi-a-GCST90001434
ebi-a-GCST90001435
ebi-a-GCST90001436
ebi-a-GCST90001437
ebi-a-GCST90001438
ebi-a-GCST90001439
ebi-a-GCST90001440
ebi-a-GCST90001441
ebi-a-GCST90001442
ebi-a-GCST90001443
ebi-a-GCST90001444
ebi-a-GCST90001445
ebi-a-GCST90001446
ebi-a-GCST90001447
ebi-a-GCST90001448
ebi-a-GCST90001449
ebi-a-GCST90001450
ebi-a-GCST90001451
ebi-a-GCST90001452
ebi-a-GCST90001453
ebi-a-GCST90001454
ebi-a-GCST90001455
ebi-a-GCST90001456
ebi-a-GCST90001457
ebi-a-GCST90001458
ebi-a-GCST90001459
ebi-a-GCST90001460
ebi-a-GCST90001461
ebi-a-GCST90001462
ebi-a-GCST90001463
ebi-a-GCST90001464
ebi-a-GCST90001465
ebi-a-GCST90001466
ebi-a-GCST90001467
ebi-a-GCST90001468
ebi-a-GCST90001469
ebi-a-GCST90001470
ebi-a-GCST90001471
ebi-a-GCST90001472
ebi-a-GCST90001473
ebi-a-GCST90001474
ebi-a-GCST90001475
ebi-a-GCST90001476
ebi-a-GCST90001477
ebi-a-GCST90001478
ebi-a-GCST90001479
ebi-a-GCST90001480
ebi-a-GCST90001481
ebi-a-GCST90001482
ebi-a-GCST90001483
ebi-a-GCST90001484
ebi-a-GCST90001485
ebi-a-GCST90001486
ebi-a-GCST90001487
ebi-a-GCST90001488
ebi-a-GCST90001489
ebi-a-GCST90001490
ebi-a-GCST90001491
ebi-a-GCST90001492
ebi-a-GCST90001493
ebi-a-GCST90001494
ebi-a-GCST90001495
ebi-a-GCST90001496
ebi-a-GCST90001497
ebi-a-GCST90001498
ebi-a-GCST90001499
ebi-a-GCST90001500
ebi-a-GCST90001501
ebi-a-GCST90001502
ebi-a-GCST90001503
ebi-a-GCST90001504
ebi-a-GCST90001505
ebi-a-GCST90001506
ebi-a-GCST90001507
ebi-a-GCST90001508
ebi-a-GCST90001509
ebi-a-GCST90001510
ebi-a-GCST90001511
ebi-a-GCST90001512
ebi-a-GCST90001513
ebi-a-GCST90001514
ebi-a-GCST90001515
ebi-a-GCST90001516
ebi-a-GCST90001517
ebi-a-GCST90001518
ebi-a-GCST90001519
ebi-a-GCST90001520
ebi-a-GCST90001521
ebi-a-GCST90001522
ebi-a-GCST90001523
ebi-a-GCST90001524
ebi-a-GCST90001525
ebi-a-GCST90001526
ebi-a-GCST90001527
ebi-a-GCST90001528
ebi-a-GCST90001529
ebi-a-GCST90001530
ebi-a-GCST90001531
ebi-a-GCST90001532
ebi-a-GCST90001533
ebi-a-GCST90001534
ebi-a-GCST90001535
ebi-a-GCST90001536
ebi-a-GCST90001537
ebi-a-GCST90001538
ebi-a-GCST90001539
ebi-a-GCST90001540
ebi-a-GCST90001541
ebi-a-GCST90001542
ebi-a-GCST90001543
ebi-a-GCST90001544
ebi-a-GCST90001545
ebi-a-GCST90001546
ebi-a-GCST90001547
ebi-a-GCST90001548
ebi-a-GCST90001549
ebi-a-GCST90001550
ebi-a-GCST90001551
ebi-a-GCST90001552
ebi-a-GCST90001553
ebi-a-GCST90001554
ebi-a-GCST90001555
ebi-a-GCST90001556
ebi-a-GCST90001557
ebi-a-GCST90001558
ebi-a-GCST90001559
ebi-a-GCST90001560
ebi-a-GCST90001561
ebi-a-GCST90001562
ebi-a-GCST90001563
ebi-a-GCST90001564
ebi-a-GCST90001565
ebi-a-GCST90001566
ebi-a-GCST90001567
ebi-a-GCST90001568
ebi-a-GCST90001569
ebi-a-GCST90001570
ebi-a-GCST90001571
ebi-a-GCST90001572
ebi-a-GCST90001573
ebi-a-GCST90001574
ebi-a-GCST90001575
ebi-a-GCST90001576
ebi-a-GCST90001577
ebi-a-GCST90001578
ebi-a-GCST90001579
ebi-a-GCST90001580
ebi-a-GCST90001581
ebi-a-GCST90001582
ebi-a-GCST90001583
ebi-a-GCST90001584
ebi-a-GCST90001585
ebi-a-GCST90001586
ebi-a-GCST90001587
ebi-a-GCST90001588
ebi-a-GCST90001589
ebi-a-GCST90001590
ebi-a-GCST90001591
ebi-a-GCST90001592
ebi-a-GCST90001593
ebi-a-GCST90001594
ebi-a-GCST90001595
ebi-a-GCST90001596
ebi-a-GCST90001597
ebi-a-GCST90001598
ebi-a-GCST90001599
ebi-a-GCST90001600
ebi-a-GCST90001601
ebi-a-GCST90001602
ebi-a-GCST90001603
ebi-a-GCST90001604
ebi-a-GCST90001605
ebi-a-GCST90001606
ebi-a-GCST90001607
ebi-a-GCST90001608
ebi-a-GCST90001609
ebi-a-GCST90001610
ebi-a-GCST90001611
ebi-a-GCST90001612
ebi-a-GCST90001613
ebi-a-GCST90001614
ebi-a-GCST90001615
ebi-a-GCST90001616
ebi-a-GCST90001617
ebi-a-GCST90001618
ebi-a-GCST90001619
ebi-a-GCST90001620
ebi-a-GCST90001621
ebi-a-GCST90001622
ebi-a-GCST90001623
ebi-a-GCST90001624
ebi-a-GCST90001625
ebi-a-GCST90001626
ebi-a-GCST90001627
ebi-a-GCST90001628
ebi-a-GCST90001629
ebi-a-GCST90001630
ebi-a-GCST90001631
ebi-a-GCST90001632
ebi-a-GCST90001633
ebi-a-GCST90001634
ebi-a-GCST90001635
ebi-a-GCST90001636
ebi-a-GCST90001637
ebi-a-GCST90001638
ebi-a-GCST90001639
ebi-a-GCST90001640
ebi-a-GCST90001641
ebi-a-GCST90001642
ebi-a-GCST90001643
ebi-a-GCST90001644
ebi-a-GCST90001645
ebi-a-GCST90001646
ebi-a-GCST90001647
ebi-a-GCST90001648
ebi-a-GCST90001649
ebi-a-GCST90001650
ebi-a-GCST90001651
ebi-a-GCST90001652
ebi-a-GCST90001653
ebi-a-GCST90001654
ebi-a-GCST90001655
ebi-a-GCST90001656
ebi-a-GCST90001657
ebi-a-GCST90001658
ebi-a-GCST90001659
ebi-a-GCST90001660
ebi-a-GCST90001661
ebi-a-GCST90001662
ebi-a-GCST90001663
ebi-a-GCST90001664
ebi-a-GCST90001665
ebi-a-GCST90001667
ebi-a-GCST90001668
ebi-a-GCST90001669
ebi-a-GCST90001670
ebi-a-GCST90001671
ebi-a-GCST90001672
ebi-a-GCST90001673
ebi-a-GCST90001674
ebi-a-GCST90001675
ebi-a-GCST90001676
ebi-a-GCST90001677
ebi-a-GCST90001678
ebi-a-GCST90001679
ebi-a-GCST90001680
ebi-a-GCST90001681
ebi-a-GCST90001682
ebi-a-GCST90001684
ebi-a-GCST90001685
ebi-a-GCST90001686
ebi-a-GCST90001687
ebi-a-GCST90001688
ebi-a-GCST90001689
ebi-a-GCST90001690
ebi-a-GCST90001691
ebi-a-GCST90001692
ebi-a-GCST90001693
ebi-a-GCST90001694
ebi-a-GCST90001695
ebi-a-GCST90001696
ebi-a-GCST90001697
ebi-a-GCST90001698
ebi-a-GCST90001699
ebi-a-GCST90001700
ebi-a-GCST90001701
ebi-a-GCST90001702
ebi-a-GCST90001703
ebi-a-GCST90001704
ebi-a-GCST90001705
ebi-a-GCST90001706
ebi-a-GCST90001707
ebi-a-GCST90001708
ebi-a-GCST90001709
ebi-a-GCST90001710
ebi-a-GCST90001711
ebi-a-GCST90001712
ebi-a-GCST90001713
ebi-a-GCST90001714
ebi-a-GCST90001716
ebi-a-GCST90001717
ebi-a-GCST90001718
ebi-a-GCST90001719
ebi-a-GCST90001720
ebi-a-GCST90001721
ebi-a-GCST90001722
ebi-a-GCST90001723
ebi-a-GCST90001724
ebi-a-GCST90001725
ebi-a-GCST90001726
ebi-a-GCST90001727
ebi-a-GCST90001728
ebi-a-GCST90001729
ebi-a-GCST90001730
ebi-a-GCST90001731
ebi-a-GCST90001732
ebi-a-GCST90001733
ebi-a-GCST90001734
ebi-a-GCST90001735
ebi-a-GCST90001736
ebi-a-GCST90001737
ebi-a-GCST90001738
ebi-a-GCST90001739
ebi-a-GCST90001740
ebi-a-GCST90001741
ebi-a-GCST90001742
ebi-a-GCST90001743
ebi-a-GCST90001744
ebi-a-GCST90001745
ebi-a-GCST90001746
ebi-a-GCST90001747
ebi-a-GCST90001748
ebi-a-GCST90001749
ebi-a-GCST90001750
ebi-a-GCST90001751
ebi-a-GCST90001752
ebi-a-GCST90001753
ebi-a-GCST90001754
ebi-a-GCST90001755
ebi-a-GCST90001756
ebi-a-GCST90001757
ebi-a-GCST90001758
ebi-a-GCST90001759
ebi-a-GCST90001760
ebi-a-GCST90001761
ebi-a-GCST90001762
ebi-a-GCST90001763
ebi-a-GCST90001764
ebi-a-GCST90001765
ebi-a-GCST90001766
ebi-a-GCST90001767
ebi-a-GCST90001768
ebi-a-GCST90001769
ebi-a-GCST90001770
ebi-a-GCST90001771
ebi-a-GCST90001772
ebi-a-GCST90001773
ebi-a-GCST90001774
ebi-a-GCST90001775
ebi-a-GCST90001776
ebi-a-GCST90001777
ebi-a-GCST90001778
ebi-a-GCST90001779
ebi-a-GCST90001780
ebi-a-GCST90001781
ebi-a-GCST90001782
ebi-a-GCST90001783
ebi-a-GCST90001784
ebi-a-GCST90001785
ebi-a-GCST90001786
ebi-a-GCST90001787
ebi-a-GCST90001788
ebi-a-GCST90001789
ebi-a-GCST90001790
ebi-a-GCST90001791
ebi-a-GCST90001792
ebi-a-GCST90001793
ebi-a-GCST90001794
ebi-a-GCST90001795
ebi-a-GCST90001796
ebi-a-GCST90001797
ebi-a-GCST90001798
ebi-a-GCST90001799
ebi-a-GCST90001800
ebi-a-GCST90001801
ebi-a-GCST90001802
ebi-a-GCST90001803
ebi-a-GCST90001804
ebi-a-GCST90001805
ebi-a-GCST90001806
ebi-a-GCST90001807
ebi-a-GCST90001808
ebi-a-GCST90001809
ebi-a-GCST90001810
ebi-a-GCST90001811
ebi-a-GCST90001812
ebi-a-GCST90001813
ebi-a-GCST90001814
ebi-a-GCST90001815
ebi-a-GCST90001816
ebi-a-GCST90001817
ebi-a-GCST90001818
ebi-a-GCST90001819
ebi-a-GCST90001820
ebi-a-GCST90001821
ebi-a-GCST90001822
ebi-a-GCST90001823
ebi-a-GCST90001824
ebi-a-GCST90001825
ebi-a-GCST90001826
ebi-a-GCST90001827
ebi-a-GCST90001828
ebi-a-GCST90001829
ebi-a-GCST90001830
ebi-a-GCST90001831
ebi-a-GCST90001832
ebi-a-GCST90001833
ebi-a-GCST90001834
ebi-a-GCST90001835
ebi-a-GCST90001836
ebi-a-GCST90001837
ebi-a-GCST90001838
ebi-a-GCST90001839
ebi-a-GCST90001840
ebi-a-GCST90001841
ebi-a-GCST90001842
ebi-a-GCST90001843
ebi-a-GCST90001844
ebi-a-GCST90001845
ebi-a-GCST90001846
ebi-a-GCST90001847
ebi-a-GCST90001848
ebi-a-GCST90001849
ebi-a-GCST90001850
ebi-a-GCST90001851
ebi-a-GCST90001852
ebi-a-GCST90001853
ebi-a-GCST90001854
ebi-a-GCST90001855
ebi-a-GCST90001856
ebi-a-GCST90001857
ebi-a-GCST90001858
ebi-a-GCST90001859
ebi-a-GCST90001860
ebi-a-GCST90001861
ebi-a-GCST90001862
ebi-a-GCST90001863
ebi-a-GCST90001864
ebi-a-GCST90001865
ebi-a-GCST90001866
ebi-a-GCST90001867
ebi-a-GCST90001868
ebi-a-GCST90001869
ebi-a-GCST90001870
ebi-a-GCST90001871
ebi-a-GCST90001872
ebi-a-GCST90001873
ebi-a-GCST90001874
ebi-a-GCST90001875
ebi-a-GCST90001876
ebi-a-GCST90001877
ebi-a-GCST90001878
ebi-a-GCST90001879
ebi-a-GCST90001880
ebi-a-GCST90001881
ebi-a-GCST90001882
ebi-a-GCST90001883
ebi-a-GCST90001884
ebi-a-GCST90001885
ebi-a-GCST90001886
ebi-a-GCST90001887
ebi-a-GCST90001888
ebi-a-GCST90001889
ebi-a-GCST90001890
ebi-a-GCST90001891
ebi-a-GCST90001892
ebi-a-GCST90001893
ebi-a-GCST90001894
ebi-a-GCST90001895
ebi-a-GCST90001896
ebi-a-GCST90001897
ebi-a-GCST90001898
ebi-a-GCST90001899
ebi-a-GCST90001900
ebi-a-GCST90001901
ebi-a-GCST90001902
ebi-a-GCST90001903
ebi-a-GCST90001904
ebi-a-GCST90001905
ebi-a-GCST90001906
ebi-a-GCST90001907
ebi-a-GCST90001908
ebi-a-GCST90001909
ebi-a-GCST90001910
ebi-a-GCST90001911
ebi-a-GCST90001912
ebi-a-GCST90001913
ebi-a-GCST90001914
ebi-a-GCST90001915
ebi-a-GCST90001916
ebi-a-GCST90001917
ebi-a-GCST90001918
ebi-a-GCST90001919
ebi-a-GCST90001920
ebi-a-GCST90001921
ebi-a-GCST90001922
ebi-a-GCST90001923
ebi-a-GCST90001924
ebi-a-GCST90001925
ebi-a-GCST90001926
ebi-a-GCST90001927
ebi-a-GCST90001928
ebi-a-GCST90001929
ebi-a-GCST90001930
ebi-a-GCST90001931
ebi-a-GCST90001932
ebi-a-GCST90001933
ebi-a-GCST90001934
ebi-a-GCST90001935
ebi-a-GCST90001936
ebi-a-GCST90001937
ebi-a-GCST90001938
ebi-a-GCST90001939
ebi-a-GCST90001940
ebi-a-GCST90001941
ebi-a-GCST90001942
ebi-a-GCST90001943
ebi-a-GCST90001944
ebi-a-GCST90001945
ebi-a-GCST90001946
ebi-a-GCST90001947
ebi-a-GCST90001948
ebi-a-GCST90001949
ebi-a-GCST90001950
ebi-a-GCST90001951
ebi-a-GCST90001952
ebi-a-GCST90001953
ebi-a-GCST90001954
ebi-a-GCST90001955
ebi-a-GCST90001956
ebi-a-GCST90001957
ebi-a-GCST90001958
ebi-a-GCST90001959
ebi-a-GCST90001960
ebi-a-GCST90001961
ebi-a-GCST90001962
ebi-a-GCST90001963
ebi-a-GCST90001964
ebi-a-GCST90001965
ebi-a-GCST90001966
ebi-a-GCST90001967
ebi-a-GCST90001968
ebi-a-GCST90001969
ebi-a-GCST90001970
ebi-a-GCST90001971
ebi-a-GCST90001972
ebi-a-GCST90001973
ebi-a-GCST90001974
ebi-a-GCST90001975
ebi-a-GCST90001976
ebi-a-GCST90001977
ebi-a-GCST90001978
ebi-a-GCST90001979
ebi-a-GCST90001980
ebi-a-GCST90001981
ebi-a-GCST90001982
ebi-a-GCST90001983
ebi-a-GCST90001984
ebi-a-GCST90001985
ebi-a-GCST90001986
ebi-a-GCST90001987
ebi-a-GCST90001988
ebi-a-GCST90001989
ebi-a-GCST90001990
ebi-a-GCST90001991
ebi-a-GCST90001992
ebi-a-GCST90001993
ebi-a-GCST90001994
ebi-a-GCST90001995
ebi-a-GCST90001996
ebi-a-GCST90001997
ebi-a-GCST90001998
ebi-a-GCST90001999
ebi-a-GCST90002000
ebi-a-GCST90002001
ebi-a-GCST90002002
ebi-a-GCST90002003
ebi-a-GCST90002004
ebi-a-GCST90002005
ebi-a-GCST90002006
ebi-a-GCST90002007
ebi-a-GCST90002008
ebi-a-GCST90002009
ebi-a-GCST90002010
ebi-a-GCST90002011
ebi-a-GCST90002012
ebi-a-GCST90002013
ebi-a-GCST90002014
ebi-a-GCST90002015
ebi-a-GCST90002016
ebi-a-GCST90002017
ebi-a-GCST90002018
ebi-a-GCST90002019
ebi-a-GCST90002020
ebi-a-GCST90002021
ebi-a-GCST90002022
ebi-a-GCST90002023
ebi-a-GCST90002024
ebi-a-GCST90002025
ebi-a-GCST90002026
ebi-a-GCST90002027
ebi-a-GCST90002028
ebi-a-GCST90002029
ebi-a-GCST90002030
ebi-a-GCST90002031
ebi-a-GCST90002032
ebi-a-GCST90002033
ebi-a-GCST90002034
ebi-a-GCST90002035
ebi-a-GCST90002036
ebi-a-GCST90002037
ebi-a-GCST90002038
ebi-a-GCST90002039
ebi-a-GCST90002040
ebi-a-GCST90002041
ebi-a-GCST90002042
ebi-a-GCST90002043
ebi-a-GCST90002044
ebi-a-GCST90002045
ebi-a-GCST90002046
ebi-a-GCST90002047
ebi-a-GCST90002048
ebi-a-GCST90002049
ebi-a-GCST90002050
ebi-a-GCST90002051
ebi-a-GCST90002052
ebi-a-GCST90002053
ebi-a-GCST90002054
ebi-a-GCST90002055
ebi-a-GCST90002056
ebi-a-GCST90002057
ebi-a-GCST90002058
ebi-a-GCST90002059
ebi-a-GCST90002060
ebi-a-GCST90002061
ebi-a-GCST90002062
ebi-a-GCST90002063
ebi-a-GCST90002064
ebi-a-GCST90002065
ebi-a-GCST90002066
ebi-a-GCST90002067
ebi-a-GCST90002068
ebi-a-GCST90002069
ebi-a-GCST90002070
ebi-a-GCST90002071
ebi-a-GCST90002072
ebi-a-GCST90002073
ebi-a-GCST90002074
ebi-a-GCST90002075
ebi-a-GCST90002076
ebi-a-GCST90002077
ebi-a-GCST90002078
ebi-a-GCST90002079
ebi-a-GCST90002080
ebi-a-GCST90002081
ebi-a-GCST90002082
ebi-a-GCST90002083
ebi-a-GCST90002084
ebi-a-GCST90002085
ebi-a-GCST90002086
ebi-a-GCST90002087
ebi-a-GCST90002088
ebi-a-GCST90002089
ebi-a-GCST90002090
ebi-a-GCST90002091
ebi-a-GCST90002092
ebi-a-GCST90002093
ebi-a-GCST90002094
ebi-a-GCST90002095
ebi-a-GCST90002096
ebi-a-GCST90002097
ebi-a-GCST90002098
ebi-a-GCST90002099
ebi-a-GCST90002100
ebi-a-GCST90002101
ebi-a-GCST90002102
ebi-a-GCST90002103
ebi-a-GCST90002104
ebi-a-GCST90002105
ebi-a-GCST90002106
ebi-a-GCST90002107
ebi-a-GCST90002108
ebi-a-GCST90002109
ebi-a-GCST90002110
ebi-a-GCST90002111
ebi-a-GCST90002112
ebi-a-GCST90002113
ebi-a-GCST90002114
ebi-a-GCST90002115
ebi-a-GCST90002116
ebi-a-GCST90002117
ebi-a-GCST90002118
ebi-a-GCST90002119
ebi-a-GCST90002120
ebi-a-GCST90002121
