# Supplementary material for: Identification of hub genes and immune-related pathways in acute myeloid leukemia: insights from bioinformatics and experimental validation
Source: Front Immunol. 2025 Jan 10;15:1511824. doi: 10.3389/fimmu.2024.1511824 (PMC11757261; doi:10.3389/fimmu.2024.1511824)
Supplement: Supplementary file 7 [file Table2.xls]

## Sheet: Sheet1
Supplementary Table3(S3) gene sequence
Gene	gene sequence
CFD	>NM_001317335.2:27-809 Homo sapiens complement factor D (CFD), transcript variant 2, mRNAATGCACAGCTGGGAGCGCCTGGCAGTTCTGGTCCTCCTAGGAGCGGCCGCCTGCGGTGAGGAGGCCTGGGCCTGGGCGGCGCCGCCCCGTGGTCGGATCCTGGGCGGCAGAGAGGCCGAGGCGCACGCGCGGCCCTACATGGCGTCGGTGCAGCTGAACGGCGCGCACCTGTGCGGCGGCGTCCTGGTGGCGGAGCAGTGGGTGCTGAGCGCGGCGCACTGCCTGGAGGACGCGGCCGACGGGAAGGTGCAGGTTCTCCTGGGCGCGCACTCCCTGTCGCAGCCGGAGCCCTCCAAGCGCCTGTACGACG…
