# Supplementary material for: Identification of hub genes and immune-related pathways in acute myeloid leukemia: insights from bioinformatics and experimental validation
Source: Front Immunol. 2025 Jan 10;15:1511824. doi: 10.3389/fimmu.2024.1511824 (PMC11757261; doi:10.3389/fimmu.2024.1511824)
Supplement: Supplementary file 8 [file Table3.xls]

## Sheet: Sheet1
Supplementary Table2(S2) primer sequence
Gene	location	gene sequence	fragment length	Primer length
JAK	F	TGCCGGTATGACCCTCTACA	180	20
	R	TAGATTACGCCGACCAGCAC		20
STAT	F	TGCAAGGCGCTCTCTCTTAG	141	20
	R	TCAAGCACCAGCCTTCCTTC		20
PI3K	F	GATGTTGCTCAGCTTCAGGC	138	20
	R	ATCACTCATCTGTCGCAGGC		20
Akt	F	CTCTTTCCAGACCCACGACC	74	20
	R	ACAGGTGGAAGAACAGCTCG		20
GAPDH	F	ACAACTTTGGTATCGTGGAAGG	101	22
	R	GCCATCACGCCACAGTTTC		19
CFD	F	ACACCATCGACCACGACCT	148	19
	R	TGGTTGACTATGCCCCAGCC		20
