# Supplementary material for: Identification of hub genes and immune-related pathways in acute myeloid leukemia: insights from bioinformatics and experimental validation
Source: Front Immunol. 2025 Jan 10;15:1511824. doi: 10.3389/fimmu.2024.1511824 (PMC11757261; doi:10.3389/fimmu.2024.1511824)
Supplement: Supplementary file 9 [file Table4.xls]

## Sheet: Sheet1
Supplementary Table4(S4) 27 kinds of immune cells and their P values after screening
id	pvalue
ebi-a-GCST90001486	0.00203478
ebi-a-GCST90001565	0.0169358
ebi-a-GCST90001566	0.0402647
ebi-a-GCST90001605	0.0265587
ebi-a-GCST90001634	0.031386
ebi-a-GCST90001637	0.0410717
ebi-a-GCST90001675	0.044887
ebi-a-GCST90001683	0.0237044
ebi-a-GCST90001745	0.0312441
ebi-a-GCST90001755	0.0441391
ebi-a-GCST90001798	0.033953
ebi-a-GCST90001824	0.0454962
ebi-a-GCST90001849	0.010064
ebi-a-GCST90001863	0.038068
ebi-a-GCST90001882	0.0312236
ebi-a-GCST90001930	0.0109231
ebi-a-GCST90001946	0.0423797
ebi-a-GCST90001948	0.0444827
ebi-a-GCST90001951	0.0408733
ebi-a-GCST90001952	0.0231425
ebi-a-GCST90001958	0.0313287
ebi-a-GCST90001961	0.00587182
ebi-a-GCST90002030	0.0421796
ebi-a-GCST90002057	0.0170684
ebi-a-GCST90002070	0.0390168
ebi-a-GCST90002096	0.0210413
ebi-a-GCST90002101	0.00934786
