# Supplementary material for: Identification of hub genes and immune-related pathways in acute myeloid leukemia: insights from bioinformatics and experimental validation
Source: Front Immunol. 2025 Jan 10;15:1511824. doi: 10.3389/fimmu.2024.1511824 (PMC11757261; doi:10.3389/fimmu.2024.1511824)
Supplement: Supplementary file 10 [file Table5.xlsx]

## Sheet: IL2→AML
IL2→AML SNPS statistics
SNP	effect_allele.exposure	other_allele.exposure	effect_allele.outcome	other_allele.outcome	beta.exposure	beta.outcome	eaf.exposure	eaf.outcome	remove	palindromic	ambiguous	id.outcome	se.outcome	pval.outcome	outcome	mr_keep.outcome	pval_origin.outcome	data_source.outcome	chr.exposure	pos.exposure	se.exposure	pval.exposure	samplesize.exposure	id.exposure	exposure	mr_keep.exposure	pval_origin.exposure	data_source.exposure	action	SNP_index	mr_keep	samplesize.outcome	R2	f	meanf
rs1155391	G	A	G	A	-0.5121	-0.0822	NA	0.031617	FALSE	FALSE	FALSE	DKgPU3	0.229	0.72	outcome	TRUE	reported	textfile	6	103498415	0.113851	7.67308e-06	994	prot-c-3070_1_2	|| id:prot-c-3070_1_2	TRUE	reported	igd	2	1	TRUE	NA	0.019948	20.1912	21.6003
rs12693178	A	G	A	G	0.2012	-0.0977	NA	0.423731	FALSE	FALSE	FALSE	DKgPU3	0.0805	0.225	outcome	TRUE	reported	textfile	2	180056341	0.0440841	5.64001e-06	993	prot-c-3070_1_2	|| id:prot-c-3070_1_2	TRUE	reported	igd	2	1	TRUE	NA	0.020546	20.7882	21.6003
rs12914988	A	G	A	G	0.2381	0.0271	NA	0.650888	FALSE	FALSE	FALSE	DKgPU3	0.0832	0.745	outcome	TRUE	reported	textfile	15	93047192	0.0461613	3.00802e-07	997	prot-c-3070_1_2	|| id:prot-c-3070_1_2	TRUE	reported	igd	2	1	TRUE	NA	0.0259914	26.5516	21.6003
rs17051280	T	C	T	C	-0.4054	-0.225	NA	0.917591	FALSE	FALSE	FALSE	DKgPU3	0.145	0.12	outcome	TRUE	reported	textfile	4	121839142	0.0888256	5.64404e-06	997	prot-c-3070_1_2	|| id:prot-c-3070_1_2	TRUE	reported	igd	2	1	TRUE	NA	0.0204652	20.7883	21.6003
rs17080654	G	A	G	A	0.2523	0.0149	NA	0.826827	FALSE	FALSE	FALSE	DKgPU3	0.105	0.887	outcome	TRUE	reported	textfile	18	66898945	0.0562793	8.20408e-06	995	prot-c-3070_1_2	|| id:prot-c-3070_1_2	TRUE	reported	igd	2	1	TRUE	NA	0.0197984	20.0569	21.6003
rs2446118	G	A	G	A	0.2031	0.0535	NA	0.511664	FALSE	FALSE	FALSE	DKgPU3	0.0799	0.504	outcome	TRUE	reported	textfile	11	80956606	0.0426681	2.21901e-06	996	prot-c-3070_1_2	|| id:prot-c-3070_1_2	TRUE	reported	igd	2	1	TRUE	NA	0.0222426	22.6121	21.6003
rs4605168	G	A	G	A	-0.3992	0.228	NA	0.904304	FALSE	FALSE	FALSE	DKgPU3	0.135	0.0919	outcome	TRUE	reported	textfile	16	26078173	0.0822076	1.39399e-06	997	prot-c-3070_1_2	|| id:prot-c-3070_1_2	TRUE	reported	igd	2	1	TRUE	NA	0.0231052	23.5334	21.6003
rs6306	A	G	A	G	-0.3573	0.0671	NA	0.911074	FALSE	FALSE	FALSE	DKgPU3	0.139	0.63	outcome	TRUE	reported	textfile	13	47471461	0.0771706	4.14696e-06	996	prot-c-3070_1_2	|| id:prot-c-3070_1_2	TRUE	reported	igd	2	1	TRUE	NA	0.0210695	21.3939	21.6003
rs9310884	G	A	G	A	0.1993	0.109	NA	0.487316	FALSE	FALSE	FALSE	DKgPU3	0.0801	0.173	outcome	TRUE	reported	textfile	3	29238059	0.0442299	7.38703e-06	991	prot-c-3070_1_2	|| id:prot-c-3070_1_2	TRUE	reported	igd	2	1	TRUE	NA	0.0200771	20.2631	21.6003
rs9369682	A	C	A	C	-0.2009	-0.0399	NA	0.464374	FALSE	FALSE	FALSE	DKgPU3	0.0795	0.616	outcome	TRUE	reported	textfile	6	47346320	0.0450752	9.24507e-06	996	prot-c-3070_1_2	|| id:prot-c-3070_1_2	TRUE	reported	igd	2	1	TRUE	NA	0.0195546	19.8249	21.6003

## Sheet: IL2→Double positive immune cell
IL2→Double positive immune cells SNPS statistics
SNP	effect_allele.exposure	other_allele.exposure	effect_allele.outcome	other_allele.outcome	beta.exposure	beta.outcome	eaf.exposure	eaf.outcome	remove	palindromic	ambiguous	id.outcome	chr	pos	se.outcome	samplesize.outcome	pval.outcome	outcome	originalname.outcome	outcome.deprecated	mr_keep.outcome	data_source.outcome	chr.exposure	pos.exposure	se.exposure	pval.exposure	samplesize.exposure	id.exposure	exposure	mr_keep.exposure	pval_origin.exposure	data_source.exposure	action	SNP_index	mr_keep	R2	f	meanf
rs1155391	G	A	G	A	-0.5121	-0.08092	NA	0.9896	FALSE	FALSE	FALSE	ebi-a-GCST90001798	6	103498415	0.1195	3657	0.4984	CD27 on CD24+ CD27+ B cell || id:ebi-a-GCST90001798	CD27 on CD24+ CD27+ B cell	CD27 on CD24+ CD27+ B cell || ||	TRUE	igd	6	103498415	0.113851	7.67308e-06	994	prot-c-3070_1_2	|| id:prot-c-3070_1_2	TRUE	reported	igd	2	1	TRUE	0.019948	20.1912	21.6003
rs12693178	A	G	A	G	0.2012	0.02798	NA	0.5666	FALSE	FALSE	FALSE	ebi-a-GCST90001798	2	180056341	0.02522	3657	0.2673	CD27 on CD24+ CD27+ B cell || id:ebi-a-GCST90001798	CD27 on CD24+ CD27+ B cell	CD27 on CD24+ CD27+ B cell || ||	TRUE	igd	2	180056341	0.0440841	5.64001e-06	993	prot-c-3070_1_2	|| id:prot-c-3070_1_2	TRUE	reported	igd	2	1	TRUE	0.020546	20.7882	21.6003
rs12914988	A	G	A	G	0.2381	0.01947	NA	0.4936	FALSE	FALSE	FALSE	ebi-a-GCST90001798	15	93047192	0.02454	3657	0.4276	CD27 on CD24+ CD27+ B cell || id:ebi-a-GCST90001798	CD27 on CD24+ CD27+ B cell	CD27 on CD24+ CD27+ B cell || ||	TRUE	igd	15	93047192	0.0461613	3.00802e-07	997	prot-c-3070_1_2	|| id:prot-c-3070_1_2	TRUE	reported	igd	2	1	TRUE	0.0259914	26.5516	21.6003
rs17051280	T	C	T	C	-0.4054	-0.07634	NA	0.0808	FALSE	FALSE	FALSE	ebi-a-GCST90001798	4	121839142	0.0444	3657	0.0856209	CD27 on CD24+ CD27+ B cell || id:ebi-a-GCST90001798	CD27 on CD24+ CD27+ B cell	CD27 on CD24+ CD27+ B cell || ||	TRUE	igd	4	121839142	0.0888256	5.64404e-06	997	prot-c-3070_1_2	|| id:prot-c-3070_1_2	TRUE	reported	igd	2	1	TRUE	0.0204652	20.7883	21.6003
rs17080654	G	A	G	A	0.2523	0.02698	NA	0.2847	FALSE	FALSE	FALSE	ebi-a-GCST90001798	18	66898945	0.02703	3657	0.3183	CD27 on CD24+ CD27+ B cell || id:ebi-a-GCST90001798	CD27 on CD24+ CD27+ B cell	CD27 on CD24+ CD27+ B cell || ||	TRUE	igd	18	66898945	0.0562793	8.20408e-06	995	prot-c-3070_1_2	|| id:prot-c-3070_1_2	TRUE	reported	igd	2	1	TRUE	0.0197984	20.0569	21.6003
rs2446118	G	A	G	A	0.2031	0.03093	NA	0.5576	FALSE	FALSE	FALSE	ebi-a-GCST90001798	11	80956606	0.02509	3657	0.2178	CD27 on CD24+ CD27+ B cell || id:ebi-a-GCST90001798	CD27 on CD24+ CD27+ B cell	CD27 on CD24+ CD27+ B cell || ||	TRUE	igd	11	80956606	0.0426681	2.21901e-06	996	prot-c-3070_1_2	|| id:prot-c-3070_1_2	TRUE	reported	igd	2	1	TRUE	0.0222426	22.6121	21.6003
rs4605168	G	A	G	A	-0.3992	-0.05211	NA	0.071	FALSE	FALSE	FALSE	ebi-a-GCST90001798	16	26078173	0.04764	3657	0.2741	CD27 on CD24+ CD27+ B cell || id:ebi-a-GCST90001798	CD27 on CD24+ CD27+ B cell	CD27 on CD24+ CD27+ B cell || ||	TRUE	igd	16	26078173	0.0822076	1.39399e-06	997	prot-c-3070_1_2	|| id:prot-c-3070_1_2	TRUE	reported	igd	2	1	TRUE	0.0231052	23.5334	21.6003
rs6306	A	G	A	G	-0.3573	-0.02305	NA	0.0384	FALSE	FALSE	FALSE	ebi-a-GCST90001798	13	47471461	0.065	3657	0.7229	CD27 on CD24+ CD27+ B cell || id:ebi-a-GCST90001798	CD27 on CD24+ CD27+ B cell	CD27 on CD24+ CD27+ B cell || ||	TRUE	igd	13	47471461	0.0771706	4.14696e-06	996	prot-c-3070_1_2	|| id:prot-c-3070_1_2	TRUE	reported	igd	2	1	TRUE	0.0210695	21.3939	21.6003
rs9310884	G	A	G	A	0.1993	-0.03555	NA	0.2856	FALSE	FALSE	FALSE	ebi-a-GCST90001798	3	29238059	0.02742	3657	0.1948	CD27 on CD24+ CD27+ B cell || id:ebi-a-GCST90001798	CD27 on CD24+ CD27+ B cell	CD27 on CD24+ CD27+ B cell || ||	TRUE	igd	3	29238059	0.0442299	7.38703e-06	991	prot-c-3070_1_2	|| id:prot-c-3070_1_2	TRUE	reported	igd	2	1	TRUE	0.0200771	20.2631	21.6003
rs9369682	A	C	A	C	-0.2009	-0.0003353	NA	0.5789	FALSE	FALSE	FALSE	ebi-a-GCST90001798	6	47346320	0.02555	3657	0.9895	CD27 on CD24+ CD27+ B cell || id:ebi-a-GCST90001798	CD27 on CD24+ CD27+ B cell	CD27 on CD24+ CD27+ B cell || ||	TRUE	igd	6	47346320	0.0450752	9.24507e-06	996	prot-c-3070_1_2	|| id:prot-c-3070_1_2	TRUE	reported	igd	2	1	TRUE	0.0195546	19.8249	21.6003

## Sheet: Double positive immune cell→AML
Double positive immune cell→AML SNPS statistics
SNP	effect_allele.exposure	other_allele.exposure	effect_allele.outcome	other_allele.outcome	beta.exposure	beta.outcome	eaf.exposure	eaf.outcome	remove	palindromic	ambiguous	id.outcome	se.outcome	pval.outcome	outcome	mr_keep.outcome	pval_origin.outcome	data_source.outcome	pos.exposure	pval.exposure	se.exposure	chr.exposure	samplesize.exposure	id.exposure	exposure	mr_keep.exposure	pval_origin.exposure	data_source.exposure	action	SNP_index	mr_keep	samplesize.outcome	R2	f	meanf
rs11086984	T	C	T	C	0.256	0.00635	0.1514	0.895633	FALSE	FALSE	FALSE	v4J1tD	0.132	0.962	outcome	TRUE	reported	textfile	44511627	1.30197e-13	0.03444	20	3657	ebi-a-GCST90001798	|| id:ebi-a-GCST90001798	TRUE	reported	igd	2	1	TRUE	NA	0.0148839	55.2225	54.4856
rs113382987	A	T	A	T	0.2796	-0.0911	0.0392	0.034385	FALSE	TRUE	FALSE	v4J1tD	0.217	0.675	outcome	TRUE	reported	textfile	4112823	9.41694e-06	0.06303	2	3657	ebi-a-GCST90001798	|| id:ebi-a-GCST90001798	TRUE	reported	igd	2	1	TRUE	NA	0.0053521	19.6672	54.4856
rs114401515	C	G	C	G	0.1959	0.032	0.0893	0.073328	FALSE	TRUE	FALSE	v4J1tD	0.152	0.834	outcome	TRUE	reported	textfile	46865159	5.66905e-06	0.04311	3	3657	ebi-a-GCST90001798	|| id:ebi-a-GCST90001798	TRUE	reported	igd	2	1	TRUE	NA	0.00561491	20.6384	54.4856
rs116522219	A	G	A	G	0.2952	-0.308	0.0407	0.965808	FALSE	FALSE	FALSE	v4J1tD	0.224	0.169	outcome	TRUE	reported	textfile	36625286	2.18701e-06	0.06225	3	3657	ebi-a-GCST90001798	|| id:ebi-a-GCST90001798	TRUE	reported	igd	2	1	TRUE	NA	0.00611176	22.4759	54.4856
rs12664485	C	T	C	T	0.5228	0.213	0.012	0.932981	FALSE	FALSE	FALSE	v4J1tD	0.159	0.178	outcome	TRUE	reported	textfile	143890569	4.44898e-06	0.1137	6	3657	ebi-a-GCST90001798	|| id:ebi-a-GCST90001798	TRUE	reported	igd	2	1	TRUE	NA	0.00574807	21.1306	54.4856
rs141876897	A	T	A	T	0.7312	-0.0268	0.0053	0.017276	FALSE	TRUE	FALSE	v4J1tD	0.327	0.935	outcome	TRUE	reported	textfile	94241794	8.99891e-06	0.1645	9	3657	ebi-a-GCST90001798	|| id:ebi-a-GCST90001798	TRUE	reported	igd	2	1	TRUE	NA	0.00537373	19.7471	54.4856
rs142111770	C	T	C	T	0.3145	0.289	0.0366	0.993946	FALSE	FALSE	FALSE	v4J1tD	0.551	0.6	outcome	TRUE	reported	textfile	34933016	5.11505e-06	0.06887	3	3657	ebi-a-GCST90001798	|| id:ebi-a-GCST90001798	TRUE	reported	igd	2	1	TRUE	NA	0.00567005	20.8422	54.4856
rs143164248	A	G	A	G	0.2253	-0.0484	0.0632	0.983392	FALSE	FALSE	FALSE	v4J1tD	0.32	0.88	outcome	TRUE	reported	textfile	28945318	7.84603e-06	0.05034	10	3657	ebi-a-GCST90001798	|| id:ebi-a-GCST90001798	TRUE	reported	igd	2	1	TRUE	NA	0.00544752	20.0197	54.4856
rs144642376	G	A	G	A	0.2632	-0.131	0.0718	0.976084	FALSE	FALSE	FALSE	v4J1tD	0.26	0.615	outcome	TRUE	reported	textfile	36349691	7.50896e-08	0.04883	3	3657	ebi-a-GCST90001798	|| id:ebi-a-GCST90001798	TRUE	reported	igd	2	1	TRUE	NA	0.007882	29.0376	54.4856
rs147714617	T	C	T	C	0.2579	0.165	0.1224	0.957627	FALSE	FALSE	FALSE	v4J1tD	0.199	0.405	outcome	TRUE	reported	textfile	6605299	5.22516e-12	0.03725	12	3657	ebi-a-GCST90001798	|| id:ebi-a-GCST90001798	TRUE	reported	igd	2	1	TRUE	NA	0.0129381	47.9085	54.4856
rs148536836	A	T	A	T	-2.011	-0.213	0.0008	0.013957	FALSE	TRUE	FALSE	v4J1tD	0.34	0.531	outcome	TRUE	reported	textfile	131696266	6.81899e-06	0.4464	5	3657	ebi-a-GCST90001798	|| id:ebi-a-GCST90001798	TRUE	reported	igd	2	1	TRUE	NA	0.00551883	20.2833	54.4856
rs162076	A	G	A	G	-0.1453	-0.0865	0.555	0.423483	FALSE	FALSE	FALSE	v4J1tD	0.0803	0.281	outcome	TRUE	reported	textfile	46785499	6.19598e-09	0.02494	20	3657	ebi-a-GCST90001798	|| id:ebi-a-GCST90001798	TRUE	reported	igd	2	1	TRUE	NA	0.00919605	33.9235	54.4856
rs1801274	G	A	G	A	-0.2208	0.00509	0.325	0.466944	FALSE	FALSE	FALSE	v4J1tD	0.0797	0.949	outcome	TRUE	reported	textfile	161479745	7.07457e-17	0.02632	1	3657	ebi-a-GCST90001798	|| id:ebi-a-GCST90001798	TRUE	reported	igd	2	1	TRUE	NA	0.0188809	70.3378	54.4856
rs1883832	C	T	C	T	-0.5841	-0.0198	0.6318	0.245772	FALSE	FALSE	FALSE	v4J1tD	0.0923	0.83	outcome	TRUE	reported	textfile	44746982	8.47227e-120	0.02417	20	3657	ebi-a-GCST90001798	|| id:ebi-a-GCST90001798	TRUE	reported	igd	2	1	TRUE	NA	0.137706	583.692	54.4856
rs230665	A	G	A	G	0.6315	0.261	0.0075	0.953174	FALSE	FALSE	FALSE	v4J1tD	0.191	0.171	outcome	TRUE	reported	textfile	77881098	8.95695e-06	0.142	11	3657	ebi-a-GCST90001798	|| id:ebi-a-GCST90001798	TRUE	reported	igd	2	1	TRUE	NA	0.00537901	19.7666	54.4856
rs245668	A	G	A	G	0.3582	-0.244	0.0271	0.958219	FALSE	FALSE	FALSE	v4J1tD	0.199	0.219	outcome	TRUE	reported	textfile	36713399	2.44101e-06	0.07588	5	3657	ebi-a-GCST90001798	|| id:ebi-a-GCST90001798	TRUE	reported	igd	2	1	TRUE	NA	0.00605666	22.272	54.4856
rs25680	A	G	A	G	-0.2616	-0.0955	0.1671	0.760856	FALSE	FALSE	FALSE	v4J1tD	0.0931	0.305	outcome	TRUE	reported	textfile	6554628	2.86484e-15	0.03299	12	3657	ebi-a-GCST90001798	|| id:ebi-a-GCST90001798	TRUE	reported	igd	2	1	TRUE	NA	0.0169037	62.8454	54.4856
rs34101571	A	G	A	G	-0.4501	-1.02	0.0239	0.990554	FALSE	FALSE	FALSE	v4J1tD	0.414	0.0135	outcome	TRUE	reported	textfile	31211894	1.45001e-08	0.07925	1	3657	ebi-a-GCST90001798	|| id:ebi-a-GCST90001798	TRUE	reported	igd	2	1	TRUE	NA	0.00874341	32.239	54.4856
rs35574803	C	T	C	T	0.7589	0.122	0.0562	0.973031	FALSE	FALSE	FALSE	v4J1tD	0.246	0.62	outcome	TRUE	reported	textfile	32533246	3.63413e-46	0.05246	3	3657	ebi-a-GCST90001798	|| id:ebi-a-GCST90001798	TRUE	reported	igd	2	1	TRUE	NA	0.0541278	209.158	54.4856
rs4700827	G	A	G	A	-1.149	-0.114	0.0022	0.990027	FALSE	FALSE	FALSE	v4J1tD	0.402	0.777	outcome	TRUE	reported	textfile	178897725	2.334e-06	0.243	5	3657	ebi-a-GCST90001798	|| id:ebi-a-GCST90001798	TRUE	reported	igd	2	1	TRUE	NA	0.00607653	22.3455	54.4856
rs4810496	A	G	A	G	-0.1397	-0.0683	0.2246	0.750603	FALSE	FALSE	FALSE	v4J1tD	0.0949	0.472	outcome	TRUE	reported	textfile	44954283	2.64698e-06	0.02969	20	3657	ebi-a-GCST90001798	|| id:ebi-a-GCST90001798	TRUE	reported	igd	2	1	TRUE	NA	0.00601764	22.1276	54.4856
rs72645230	G	C	G	C	-0.1961	-0.15	0.0943	0.040272	FALSE	TRUE	FALSE	v4J1tD	0.202	0.458	outcome	TRUE	reported	textfile	46242688	5.27303e-06	0.043	20	3657	ebi-a-GCST90001798	|| id:ebi-a-GCST90001798	TRUE	reported	igd	2	1	TRUE	NA	0.00565497	20.7865	54.4856
rs75918255	A	G	A	G	0.5011	-0.286	0.035	0.979914	FALSE	FALSE	FALSE	v4J1tD	0.292	0.328	outcome	TRUE	reported	textfile	32945761	1.07103e-13	0.06717	3	3657	ebi-a-GCST90001798	|| id:ebi-a-GCST90001798	TRUE	reported	igd	2	1	TRUE	NA	0.0149904	55.6238	54.4856
rs7621492	A	G	A	G	0.2196	0.492	0.1136	0.958762	FALSE	FALSE	FALSE	v4J1tD	0.201	0.0146	outcome	TRUE	reported	textfile	32302456	2.66803e-08	0.03939	3	3657	ebi-a-GCST90001798	|| id:ebi-a-GCST90001798	TRUE	reported	igd	2	1	TRUE	NA	0.00842737	31.0638	54.4856
rs76929865	C	A	C	A	0.4628	0.129	0.0223	0.982123	FALSE	FALSE	FALSE	v4J1tD	0.299	0.667	outcome	TRUE	reported	textfile	31134534	7.88098e-08	0.08601	3	3657	ebi-a-GCST90001798	|| id:ebi-a-GCST90001798	TRUE	reported	igd	2	1	TRUE	NA	0.00785487	28.9368	54.4856
rs78083636	G	T	G	T	-0.1994	-0.109	0.089	0.913898	FALSE	FALSE	FALSE	v4J1tD	0.148	0.461	outcome	TRUE	reported	textfile	153842791	3.96497e-06	0.04317	4	3657	ebi-a-GCST90001798	|| id:ebi-a-GCST90001798	TRUE	reported	igd	2	1	TRUE	NA	0.00580009	21.323	54.4856
rs79871977	A	C	A	C	0.4874	0.429	0.0137	0.982436	FALSE	FALSE	FALSE	v4J1tD	0.314	0.172	outcome	TRUE	reported	textfile	11538463	2.31398e-06	0.103	5	3657	ebi-a-GCST90001798	|| id:ebi-a-GCST90001798	TRUE	reported	igd	2	1	TRUE	NA	0.00608584	22.3799	54.4856
rs8116311	T	C	T	C	0.2517	0.187	0.0673	0.950562	FALSE	FALSE	FALSE	v4J1tD	0.187	0.316	outcome	TRUE	reported	textfile	44836231	4.53398e-07	0.0498	20	3657	ebi-a-GCST90001798	|| id:ebi-a-GCST90001798	TRUE	reported	igd	2	1	TRUE	NA	0.00693681	25.5311	54.4856
rs9823348	G	C	G	C	0.1333	0.0294	0.7961	0.648099	FALSE	TRUE	FALSE	v4J1tD	0.0836	0.725	outcome	TRUE	reported	textfile	400357	9.93505e-06	0.03013	3	3657	ebi-a-GCST90001798	|| id:ebi-a-GCST90001798	TRUE	reported	igd	2	1	TRUE	NA	0.00532376	19.5625	54.4856
rs9989924	C	T	C	T	0.1525	-0.0195	0.6669	0.2586	FALSE	FALSE	FALSE	v4J1tD	0.0911	0.83	outcome	TRUE	reported	textfile	42019380	7.01698e-09	0.02627	20	3657	ebi-a-GCST90001798	|| id:ebi-a-GCST90001798	TRUE	reported	igd	2	1	TRUE	NA	0.00913084	33.6808	54.4856
