# Supplementary material for: Identification of hub genes and immune-related pathways in acute myeloid leukemia: insights from bioinformatics and experimental validation
Source: Front Immunol. 2025 Jan 10;15:1511824. doi: 10.3389/fimmu.2024.1511824 (PMC11757261; doi:10.3389/fimmu.2024.1511824)
Supplement: Supplementary file 11 [file Table6.xlsx]

## Sheet: IL2→AML
IL2→AML 5MR statistics
method	nsnp	b	se	pval	lo_ci	up_ci	or	or_lci95	or_uci95
MR Egger	10	-0.162105	0.449439	0.727674	-1.043	0.718795	0.850352	0.352394	2.05196
Weighted median	10	0.129301	0.161299	0.422772	-0.186845	0.445447	1.13803	0.829572	1.56119
Inverse variance weighted	10	0.0519453	0.125728	0.679492	-0.194482	0.298372	1.05332	0.823261	1.34766
Simple mode	10	0.167077	0.29336	0.58293	-0.407908	0.742063	1.18185	0.66504	2.10026
Weighted mode	10	0.167077	0.304915	0.597054	-0.430556	0.76471	1.18185	0.650148	2.14837

## Sheet: IL2→Double positive immune cell
IL2→Double positive immune cells 5MR statistics
method	nsnp	b	se	pval	lo_ci	up_ci	or	or_lci95	or_uci95
MR Egger	10	0.266005	0.152965	0.120228	-0.0338057	0.565816	1.30474	0.966759	1.76088
Weighted median	10	0.114287	0.0520918	0.0282383	0.0121874	0.216387	1.12107	1.01226	1.24158
Inverse variance weighted	10	0.0896604	0.0399279	0.0247325	0.0114016	0.167919	1.0938	1.01147	1.18284
Simple mode	10	0.13794	0.0735088	0.0933245	-0.00613722	0.282017	1.14791	0.993882	1.3258
Weighted mode	10	0.125901	0.0709706	0.109813	-0.0132012	0.265004	1.13417	0.986886	1.30344

## Sheet: Double positive immune cell→AML
Double positive immune cell→AML 5MR statistics
method	nsnp	b	se	pval	lo_ci	up_ci	or	or_lci95	or_uci95
MR Egger	30	0.0873848	0.122933	0.483068	-0.153564	0.328334	1.09132	0.857646	1.38865
Weighted median	30	0.103013	0.104992	0.326516	-0.10277	0.308797	1.10851	0.902334	1.36179
Inverse variance weighted	30	0.159805	0.0753572	0.033953	0.0121046	0.307505	1.17328	1.01218	1.36003
Simple mode	30	0.176642	0.171286	0.31094	-0.159079	0.512362	1.1932	0.852929	1.66923
Weighted mode	30	0.112572	0.10349	0.285663	-0.0902693	0.315413	1.11915	0.913685	1.37083
