# Supplementary material for: Identification of hub genes and immune-related pathways in acute myeloid leukemia: insights from bioinformatics and experimental validation
Source: Front Immunol. 2025 Jan 10;15:1511824. doi: 10.3389/fimmu.2024.1511824 (PMC11757261; doi:10.3389/fimmu.2024.1511824)
Supplement: Supplementary file 12 [file Table7.xlsx]

## Sheet: IL2→AML
IL2→AML singlesnpOR
exposure	outcome	id.exposure	id.outcome	samplesize	SNP	b	se	p	lo_ci	up_ci	or	or_lci95	or_uci95
|| id:prot-c-3070_1_2	outcome	prot-c-3070_1_2	DKgPU3	NA	rs1155391	0.160516	0.447178	0.719631	-0.715954	1.03698	1.17412	0.488726	2.8207
|| id:prot-c-3070_1_2	outcome	prot-c-3070_1_2	DKgPU3	NA	rs12693178	-0.485586	0.400099	0.224876	-1.26978	0.298608	0.615336	0.280893	1.34798
|| id:prot-c-3070_1_2	outcome	prot-c-3070_1_2	DKgPU3	NA	rs12914988	0.113818	0.349433	0.744635	-0.571071	0.798706	1.12055	0.56492	2.22266
|| id:prot-c-3070_1_2	outcome	prot-c-3070_1_2	DKgPU3	NA	rs17051280	0.555007	0.357671	0.120728	-0.146029	1.25604	1.74195	0.864133	3.5115
|| id:prot-c-3070_1_2	outcome	prot-c-3070_1_2	DKgPU3	NA	rs17080654	0.0590567	0.416171	0.887155	-0.756639	0.874752	1.06084	0.469241	2.39828
|| id:prot-c-3070_1_2	outcome	prot-c-3070_1_2	DKgPU3	NA	rs2446118	0.263417	0.393402	0.503121	-0.507651	1.03449	1.30137	0.601908	2.81366
|| id:prot-c-3070_1_2	outcome	prot-c-3070_1_2	DKgPU3	NA	rs4605168	-0.571142	0.338176	0.0912407	-1.23397	0.0916834	0.56488	0.291135	1.09602
|| id:prot-c-3070_1_2	outcome	prot-c-3070_1_2	DKgPU3	NA	rs6306	-0.187797	0.389029	0.629285	-0.950294	0.574699	0.828783	0.386627	1.7766
|| id:prot-c-3070_1_2	outcome	prot-c-3070_1_2	DKgPU3	NA	rs9310884	0.546914	0.401907	0.173577	-0.240823	1.33465	1.72791	0.785981	3.79867
|| id:prot-c-3070_1_2	outcome	prot-c-3070_1_2	DKgPU3	NA	rs9369682	0.198606	0.395719	0.615747	-0.577003	0.974216	1.2197	0.561579	2.64909
|| id:prot-c-3070_1_2	outcome	prot-c-3070_1_2	DKgPU3	NA	All - Inverse variance weighted	0.0519453	0.125728	0.679492	-0.194482	0.298372	1.05332	0.823261	1.34766
|| id:prot-c-3070_1_2	outcome	prot-c-3070_1_2	DKgPU3	NA	All - MR Egger	-0.162105	0.449439	0.727674	-1.043	0.718795	0.850352	0.352394	2.05196

## Sheet: IL2→Double positive immune cell
IL2→Double positive immune singlesnpOR
exposure	outcome	id.exposure	id.outcome	samplesize	SNP	b	se	p	lo_ci	up_ci	or	or_lci95	or_uci95
|| id:prot-c-3070_1_2	CD27 on CD24+ CD27+ B cell || id:ebi-a-GCST90001798	prot-c-3070_1_2	ebi-a-GCST90001798	3657	rs1155391	0.158016	0.233353	0.498308	-0.299356	0.615388	1.17118	0.741296	1.85037
|| id:prot-c-3070_1_2	CD27 on CD24+ CD27+ B cell || id:ebi-a-GCST90001798	prot-c-3070_1_2	ebi-a-GCST90001798	3657	rs12693178	0.139066	0.125348	0.267242	-0.106616	0.384748	1.1492	0.898871	1.46924
|| id:prot-c-3070_1_2	CD27 on CD24+ CD27+ B cell || id:ebi-a-GCST90001798	prot-c-3070_1_2	ebi-a-GCST90001798	3657	rs12914988	0.0817724	0.103066	0.427546	-0.120237	0.283782	1.08521	0.88671	1.32814
|| id:prot-c-3070_1_2	CD27 on CD24+ CD27+ B cell || id:ebi-a-GCST90001798	prot-c-3070_1_2	ebi-a-GCST90001798	3657	rs17051280	0.188308	0.109521	0.0855471	-0.0263542	0.40297	1.20721	0.97399	1.49626
|| id:prot-c-3070_1_2	CD27 on CD24+ CD27+ B cell || id:ebi-a-GCST90001798	prot-c-3070_1_2	ebi-a-GCST90001798	3657	rs17080654	0.106936	0.107134	0.318207	-0.103047	0.31692	1.11286	0.902084	1.37289
|| id:prot-c-3070_1_2	CD27 on CD24+ CD27+ B cell || id:ebi-a-GCST90001798	prot-c-3070_1_2	ebi-a-GCST90001798	3657	rs2446118	0.15229	0.123535	0.217665	-0.0898395	0.394419	1.1645	0.914078	1.48352
|| id:prot-c-3070_1_2	CD27 on CD24+ CD27+ B cell || id:ebi-a-GCST90001798	prot-c-3070_1_2	ebi-a-GCST90001798	3657	rs4605168	0.130536	0.119339	0.27403	-0.103368	0.36444	1.13944	0.901795	1.43971
|| id:prot-c-3070_1_2	CD27 on CD24+ CD27+ B cell || id:ebi-a-GCST90001798	prot-c-3070_1_2	ebi-a-GCST90001798	3657	rs6306	0.0645116	0.18192	0.722878	-0.292051	0.421075	1.06664	0.74673	1.5236
|| id:prot-c-3070_1_2	CD27 on CD24+ CD27+ B cell || id:ebi-a-GCST90001798	prot-c-3070_1_2	ebi-a-GCST90001798	3657	rs9310884	-0.178374	0.137582	0.194804	-0.448034	0.0912855	0.836629	0.638883	1.09558
|| id:prot-c-3070_1_2	CD27 on CD24+ CD27+ B cell || id:ebi-a-GCST90001798	prot-c-3070_1_2	ebi-a-GCST90001798	3657	rs9369682	0.00166899	0.127178	0.989529	-0.247599	0.250937	1.00167	0.780673	1.28523
|| id:prot-c-3070_1_2	CD27 on CD24+ CD27+ B cell || id:ebi-a-GCST90001798	prot-c-3070_1_2	ebi-a-GCST90001798	3657	All - Inverse variance weighted	0.0896604	0.0399279	0.0247325	0.0114016	0.167919	1.0938	1.01147	1.18284
|| id:prot-c-3070_1_2	CD27 on CD24+ CD27+ B cell || id:ebi-a-GCST90001798	prot-c-3070_1_2	ebi-a-GCST90001798	3657	All - MR Egger	0.266005	0.152965	0.120228	-0.0338057	0.565816	1.30474	0.966759	1.76088

## Sheet: Double positive immune cell→AML
Double positive immune cell→AML singlesnpOR
exposure	outcome	id.exposure	id.outcome	samplesize	SNP	b	se	p	lo_ci	up_ci	or	or_lci95	or_uci95
|| id:ebi-a-GCST90001798	outcome	ebi-a-GCST90001798	v4J1tD	NA	rs11086984	0.0248047	0.515625	0.961632	-0.98582	1.03543	1.02511	0.373133	2.81632
|| id:ebi-a-GCST90001798	outcome	ebi-a-GCST90001798	v4J1tD	NA	rs113382987	-0.325823	0.776109	0.67462	-1.847	1.19535	0.721933	0.15771	3.30472
|| id:ebi-a-GCST90001798	outcome	ebi-a-GCST90001798	v4J1tD	NA	rs114401515	0.163349	0.775906	0.833257	-1.35743	1.68412	1.17745	0.257322	5.38773
|| id:ebi-a-GCST90001798	outcome	ebi-a-GCST90001798	v4J1tD	NA	rs116522219	-1.04336	0.758808	0.169131	-2.53062	0.443902	0.352269	0.0796094	1.55878
|| id:ebi-a-GCST90001798	outcome	ebi-a-GCST90001798	v4J1tD	NA	rs12664485	0.407422	0.304132	0.180368	-0.188676	1.00352	1.50294	0.828054	2.72787
|| id:ebi-a-GCST90001798	outcome	ebi-a-GCST90001798	v4J1tD	NA	rs141876897	-0.0366521	0.44721	0.934681	-0.913184	0.83988	0.964011	0.401245	2.31609
|| id:ebi-a-GCST90001798	outcome	ebi-a-GCST90001798	v4J1tD	NA	rs142111770	0.918919	1.75199	0.59993	-2.51498	4.35281	2.50658	0.0808648	77.6968
|| id:ebi-a-GCST90001798	outcome	ebi-a-GCST90001798	v4J1tD	NA	rs143164248	-0.214825	1.42033	0.879779	-2.99867	2.56902	0.806683	0.0498534	13.053
|| id:ebi-a-GCST90001798	outcome	ebi-a-GCST90001798	v4J1tD	NA	rs144642376	-0.49772	0.987842	0.614369	-2.43389	1.43845	0.607915	0.087695	4.21416
|| id:ebi-a-GCST90001798	outcome	ebi-a-GCST90001798	v4J1tD	NA	rs147714617	0.639783	0.771617	0.407022	-0.872586	2.15215	1.89607	0.417869	8.60335
|| id:ebi-a-GCST90001798	outcome	ebi-a-GCST90001798	v4J1tD	NA	rs148536836	0.105917	0.16907	0.531006	-0.22546	0.437295	1.11173	0.798149	1.54851
|| id:ebi-a-GCST90001798	outcome	ebi-a-GCST90001798	v4J1tD	NA	rs162076	0.59532	0.55265	0.281386	-0.487873	1.67851	1.81361	0.613931	5.35759
|| id:ebi-a-GCST90001798	outcome	ebi-a-GCST90001798	v4J1tD	NA	rs1801274	-0.0230525	0.36096	0.949078	-0.730534	0.684429	0.977211	0.481652	1.98264
|| id:ebi-a-GCST90001798	outcome	ebi-a-GCST90001798	v4J1tD	NA	rs1883832	0.0338983	0.158021	0.830143	-0.275823	0.343619	1.03448	0.758948	1.41004
|| id:ebi-a-GCST90001798	outcome	ebi-a-GCST90001798	v4J1tD	NA	rs230665	0.413302	0.302454	0.171785	-0.179509	1.00611	1.5118	0.83568	2.73495
|| id:ebi-a-GCST90001798	outcome	ebi-a-GCST90001798	v4J1tD	NA	rs245668	-0.681184	0.555556	0.22015	-1.77007	0.407705	0.506018	0.170321	1.50336
|| id:ebi-a-GCST90001798	outcome	ebi-a-GCST90001798	v4J1tD	NA	rs25680	0.365061	0.355887	0.304996	-0.332477	1.0626	1.4406	0.717145	2.89388
|| id:ebi-a-GCST90001798	outcome	ebi-a-GCST90001798	v4J1tD	NA	rs34101571	2.26616	0.919796	0.0137485	0.463364	4.06896	9.64233	1.58941	58.4962
|| id:ebi-a-GCST90001798	outcome	ebi-a-GCST90001798	v4J1tD	NA	rs35574803	0.160759	0.324153	0.61994	-0.474582	0.7961	1.1744	0.622145	2.21688
|| id:ebi-a-GCST90001798	outcome	ebi-a-GCST90001798	v4J1tD	NA	rs4700827	0.0992167	0.349869	0.776731	-0.586527	0.784961	1.10431	0.556256	2.19232
|| id:ebi-a-GCST90001798	outcome	ebi-a-GCST90001798	v4J1tD	NA	rs4810496	0.488905	0.679313	0.471707	-0.842548	1.82036	1.63053	0.430612	6.17407
|| id:ebi-a-GCST90001798	outcome	ebi-a-GCST90001798	v4J1tD	NA	rs72645230	0.764916	1.03009	0.457739	-1.25405	2.78389	2.14881	0.285346	16.1818
|| id:ebi-a-GCST90001798	outcome	ebi-a-GCST90001798	v4J1tD	NA	rs75918255	-0.570744	0.582718	0.327357	-1.71287	0.571383	0.565105	0.180347	1.77071
|| id:ebi-a-GCST90001798	outcome	ebi-a-GCST90001798	v4J1tD	NA	rs7621492	2.24044	0.915301	0.0143747	0.446448	4.03443	9.39744	1.56275	56.5105
|| id:ebi-a-GCST90001798	outcome	ebi-a-GCST90001798	v4J1tD	NA	rs76929865	0.278738	0.646067	0.66615	-0.987554	1.54503	1.32146	0.372487	4.68811
|| id:ebi-a-GCST90001798	outcome	ebi-a-GCST90001798	v4J1tD	NA	rs78083636	0.54664	0.742227	0.461435	-0.908124	2.0014	1.72744	0.40328	7.39944
|| id:ebi-a-GCST90001798	outcome	ebi-a-GCST90001798	v4J1tD	NA	rs79871977	0.880181	0.644235	0.171863	-0.382519	2.14288	2.41134	0.682141	8.52396
|| id:ebi-a-GCST90001798	outcome	ebi-a-GCST90001798	v4J1tD	NA	rs8116311	0.742948	0.742948	0.317311	-0.71323	2.19913	2.10212	0.490059	9.01713
|| id:ebi-a-GCST90001798	outcome	ebi-a-GCST90001798	v4J1tD	NA	rs9823348	0.220555	0.627157	0.725082	-1.00867	1.44978	1.24677	0.364703	4.26219
|| id:ebi-a-GCST90001798	outcome	ebi-a-GCST90001798	v4J1tD	NA	rs9989924	-0.127869	0.597377	0.830508	-1.29873	1.04299	0.879969	0.272879	2.83769
|| id:ebi-a-GCST90001798	outcome	ebi-a-GCST90001798	v4J1tD	NA	All - Inverse variance weighted	0.159805	0.0753572	0.033953	0.0121046	0.307505	1.17328	1.01218	1.36003
|| id:ebi-a-GCST90001798	outcome	ebi-a-GCST90001798	v4J1tD	NA	All - MR Egger	0.0873848	0.122933	0.483068	-0.153564	0.328334	1.09132	0.857646	1.38865
